# Supplementary material for: The Impact of Melanoma Imaging Biomarker Cues on Detection Sensitivity and Specificity in Melanoma versus Clinically Atypical Nevi
Source: Cancers (Basel). 2024 Sep 4;16(17):3077. doi: 10.3390/cancers16173077 (PMC11394255; doi:10.3390/cancers16173077)
Supplement: Supplementary file 1 [file cancers-16-03077-s001.zip]

Archive with 238 entries (237 files):
- cancers-3154863-supplementary/Supplementary File 1.pdf
- cancers-3154863-supplementary/Supplementary File 2/
- cancers-3154863-supplementary/Supplementary File 2/.DS_Store
- cancers-3154863-supplementary/Supplementary File 2/001A.jpg
- cancers-3154863-supplementary/Supplementary File 2/001B.jpg
- cancers-3154863-supplementary/Supplementary File 2/001C.jpg
- cancers-3154863-supplementary/Supplementary File 2/002A.jpg
- cancers-3154863-supplementary/Supplementary File 2/002B.jpg
- cancers-3154863-supplementary/Supplementary File 2/002C.jpg
- cancers-3154863-supplementary/Supplementary File 2/003A.jpg
- cancers-3154863-supplementary/Supplementary File 2/003B.jpg
- cancers-3154863-supplementary/Supplementary File 2/003C.jpg
- cancers-3154863-supplementary/Supplementary File 2/004A.jpg
- cancers-3154863-supplementary/Supplementary File 2/004B.jpg
- cancers-3154863-supplementary/Supplementary File 2/004C.jpg
- cancers-3154863-supplementary/Supplementary File 2/005A.jpg
- cancers-3154863-supplementary/Supplementary File 2/005B.jpg
- cancers-3154863-supplementary/Supplementary File 2/005C.jpg
- cancers-3154863-supplementary/Supplementary File 2/006A.jpg
- cancers-3154863-supplementary/Supplementary File 2/006B.jpg
- cancers-3154863-supplementary/Supplementary File 2/006C.jpg
- cancers-3154863-supplementary/Supplementary File 2/007A.jpg
- cancers-3154863-supplementary/Supplementary File 2/007B.jpg
- cancers-3154863-supplementary/Supplementary File 2/007C.jpg
- cancers-3154863-supplementary/Supplementary File 2/008A.jpg
- cancers-3154863-supplementary/Supplementary File 2/008B.jpg
- cancers-3154863-supplementary/Supplementary File 2/008C.jpg
- cancers-3154863-supplementary/Supplementary File 2/009A.jpg
- cancers-3154863-supplementary/Supplementary File 2/009B.jpg
- cancers-3154863-supplementary/Supplementary File 2/009C.jpg
- cancers-3154863-supplementary/Supplementary File 2/010A.jpg
- cancers-3154863-supplementary/Supplementary File 2/010B.jpg
- cancers-3154863-supplementary/Supplementary File 2/010C.jpg
- cancers-3154863-supplementary/Supplementary File 2/011A.jpg
- cancers-3154863-supplementary/Supplementary File 2/011B.jpg
- cancers-3154863-supplementary/Supplementary File 2/011C.jpg
- cancers-3154863-supplementary/Supplementary File 2/012A.jpg
- cancers-3154863-supplementary/Supplementary File 2/012B.jpg
- cancers-3154863-supplementary/Supplementary File 2/012C.jpg
- cancers-3154863-supplementary/Supplementary File 2/013A.jpg
- cancers-3154863-supplementary/Supplementary File 2/013B.jpg
- cancers-3154863-supplementary/Supplementary File 2/013C.jpg
- cancers-3154863-supplementary/Supplementary File 2/014A.jpg
- cancers-3154863-supplementary/Supplementary File 2/014B.jpg
- cancers-3154863-supplementary/Supplementary File 2/014C.jpg
- cancers-3154863-supplementary/Supplementary File 2/015A.jpg
- cancers-3154863-supplementary/Supplementary File 2/015B.jpg
- cancers-3154863-supplementary/Supplementary File 2/015C.jpg
- cancers-3154863-supplementary/Supplementary File 2/016A.jpg
- cancers-3154863-supplementary/Supplementary File 2/016B.jpg
- cancers-3154863-supplementary/Supplementary File 2/016C.jpg
- cancers-3154863-supplementary/Supplementary File 2/017A.jpg
- cancers-3154863-supplementary/Supplementary File 2/017B.jpg
- cancers-3154863-supplementary/Supplementary File 2/017C.jpg
- cancers-3154863-supplementary/Supplementary File 2/018A.jpg
- cancers-3154863-supplementary/Supplementary File 2/018B.jpg
- cancers-3154863-supplementary/Supplementary File 2/018C.jpg
- cancers-3154863-supplementary/Supplementary File 2/019A.jpg
- cancers-3154863-supplementary/Supplementary File 2/019B.jpg
- cancers-3154863-supplementary/Supplementary File 2/019C.jpg
- cancers-3154863-supplementary/Supplementary File 2/020A.jpg
- cancers-3154863-supplementary/Supplementary File 2/020B.jpg
- cancers-3154863-supplementary/Supplementary File 2/020C.jpg
- cancers-3154863-supplementary/Supplementary File 2/021A.jpg
- cancers-3154863-supplementary/Supplementary File 2/021B.jpg
- cancers-3154863-supplementary/Supplementary File 2/021C.jpg
- cancers-3154863-supplementary/Supplementary File 2/022A.jpg
- cancers-3154863-supplementary/Supplementary File 2/022B.jpg
- cancers-3154863-supplementary/Supplementary File 2/022C.jpg
- cancers-3154863-supplementary/Supplementary File 2/023A.jpg
- cancers-3154863-supplementary/Supplementary File 2/023B.jpg
- cancers-3154863-supplementary/Supplementary File 2/023C.jpg
- cancers-3154863-supplementary/Supplementary File 2/024A.jpg
- cancers-3154863-supplementary/Supplementary File 2/024B.jpg
- cancers-3154863-supplementary/Supplementary File 2/024C.jpg
- cancers-3154863-supplementary/Supplementary File 2/025A.jpg
- cancers-3154863-supplementary/Supplementary File 2/025B.jpg
- cancers-3154863-supplementary/Supplementary File 2/025C.jpg
- cancers-3154863-supplementary/Supplementary File 2/026A.jpg
- cancers-3154863-supplementary/Supplementary File 2/026B.jpg
- cancers-3154863-supplementary/Supplementary File 2/026C.jpg
- cancers-3154863-supplementary/Supplementary File 2/027A.jpg
- cancers-3154863-supplementary/Supplementary File 2/027B.jpg
- cancers-3154863-supplementary/Supplementary File 2/027C.jpg
- cancers-3154863-supplementary/Supplementary File 2/028A.jpg
- cancers-3154863-supplementary/Supplementary File 2/028B.jpg
- cancers-3154863-supplementary/Supplementary File 2/028C.jpg
- cancers-3154863-supplementary/Supplementary File 2/029A.jpg
- cancers-3154863-supplementary/Supplementary File 2/029B.jpg
- cancers-3154863-supplementary/Supplementary File 2/029C.jpg
- cancers-3154863-supplementary/Supplementary File 2/030A.jpg
- cancers-3154863-supplementary/Supplementary File 2/030B.jpg
- cancers-3154863-supplementary/Supplementary File 2/030C.jpg
- cancers-3154863-supplementary/Supplementary File 2/031A.jpg
- cancers-3154863-supplementary/Supplementary File 2/031B.jpg
- cancers-3154863-supplementary/Supplementary File 2/031C.jpg
- cancers-3154863-supplementary/Supplementary File 2/032A.jpg
- cancers-3154863-supplementary/Supplementary File 2/032B.jpg
- cancers-3154863-supplementary/Supplementary File 2/032C.jpg
- cancers-3154863-supplementary/Supplementary File 2/033A.jpg
- cancers-3154863-supplementary/Supplementary File 2/033B.jpg
- cancers-3154863-supplementary/Supplementary File 2/033C.jpg
- cancers-3154863-supplementary/Supplementary File 2/034A.jpg
- cancers-3154863-supplementary/Supplementary File 2/034B.jpg
- cancers-3154863-supplementary/Supplementary File 2/034C.jpg
- cancers-3154863-supplementary/Supplementary File 2/035A.jpg
- cancers-3154863-supplementary/Supplementary File 2/035B.jpg
- cancers-3154863-supplementary/Supplementary File 2/035C.jpg
- cancers-3154863-supplementary/Supplementary File 2/036A.jpg
- cancers-3154863-supplementary/Supplementary File 2/036B.jpg
- cancers-3154863-supplementary/Supplementary File 2/036C.jpg
- cancers-3154863-supplementary/Supplementary File 2/037A.jpg
- cancers-3154863-supplementary/Supplementary File 2/037B.jpg
- cancers-3154863-supplementary/Supplementary File 2/037C.jpg
- cancers-3154863-supplementary/Supplementary File 2/038A.jpg
- cancers-3154863-supplementary/Supplementary File 2/038B.jpg
- cancers-3154863-supplementary/Supplementary File 2/038C.jpg
- cancers-3154863-supplementary/Supplementary File 2/039A.jpg
- cancers-3154863-supplementary/Supplementary File 2/039B.jpg
- cancers-3154863-supplementary/Supplementary File 2/039C.jpg
- cancers-3154863-supplementary/Supplementary File 2/040A.jpg
- cancers-3154863-supplementary/Supplementary File 2/040B.jpg
- cancers-3154863-supplementary/Supplementary File 2/040C.jpg
- cancers-3154863-supplementary/Supplementary File 2/041A.jpg
- cancers-3154863-supplementary/Supplementary File 2/041B.jpg
- cancers-3154863-supplementary/Supplementary File 2/041C.jpg
- cancers-3154863-supplementary/Supplementary File 2/042A.jpg
- cancers-3154863-supplementary/Supplementary File 2/042B.jpg
- cancers-3154863-supplementary/Supplementary File 2/042C.jpg
- cancers-3154863-supplementary/Supplementary File 2/043A.jpg
- cancers-3154863-supplementary/Supplementary File 2/043B.jpg
- cancers-3154863-supplementary/Supplementary File 2/043C.jpg
- cancers-3154863-supplementary/Supplementary File 2/044A.jpg
- cancers-3154863-supplementary/Supplementary File 2/044B.jpg
- cancers-3154863-supplementary/Supplementary File 2/044C.jpg
- cancers-3154863-supplementary/Supplementary File 2/045A.jpg
- cancers-3154863-supplementary/Supplementary File 2/045B.jpg
- cancers-3154863-supplementary/Supplementary File 2/045C.jpg
- cancers-3154863-supplementary/Supplementary File 2/046A.jpg
- cancers-3154863-supplementary/Supplementary File 2/046B.jpg
- cancers-3154863-supplementary/Supplementary File 2/046C.jpg
- cancers-3154863-supplementary/Supplementary File 2/047A.jpg
- cancers-3154863-supplementary/Supplementary File 2/047B.jpg
- cancers-3154863-supplementary/Supplementary File 2/047C.jpg
- cancers-3154863-supplementary/Supplementary File 2/048A.jpg
- cancers-3154863-supplementary/Supplementary File 2/048B.jpg
- cancers-3154863-supplementary/Supplementary File 2/048C.jpg
- cancers-3154863-supplementary/Supplementary File 2/049A.jpg
- cancers-3154863-supplementary/Supplementary File 2/049B.jpg
- cancers-3154863-supplementary/Supplementary File 2/049C.jpg
- cancers-3154863-supplementary/Supplementary File 2/050A.jpg
- cancers-3154863-supplementary/Supplementary File 2/050B.jpg
- cancers-3154863-supplementary/Supplementary File 2/050C.jpg
- cancers-3154863-supplementary/Supplementary File 2/051A.jpg
- cancers-3154863-supplementary/Supplementary File 2/051B.jpg
- cancers-3154863-supplementary/Supplementary File 2/051C.jpg
- cancers-3154863-supplementary/Supplementary File 2/052A.jpg
- cancers-3154863-supplementary/Supplementary File 2/052B.jpg
- cancers-3154863-supplementary/Supplementary File 2/052C.jpg
- cancers-3154863-supplementary/Supplementary File 2/053A.jpg
- cancers-3154863-supplementary/Supplementary File 2/053B.jpg
- cancers-3154863-supplementary/Supplementary File 2/053C.jpg
- cancers-3154863-supplementary/Supplementary File 2/054A.jpg
- cancers-3154863-supplementary/Supplementary File 2/054B.jpg
- cancers-3154863-supplementary/Supplementary File 2/054C.jpg
- cancers-3154863-supplementary/Supplementary File 2/055A.jpg
- cancers-3154863-supplementary/Supplementary File 2/055B.jpg
- cancers-3154863-supplementary/Supplementary File 2/055C.jpg
- cancers-3154863-supplementary/Supplementary File 2/056A.jpg
- cancers-3154863-supplementary/Supplementary File 2/056B.jpg
- cancers-3154863-supplementary/Supplementary File 2/056C.jpg
- cancers-3154863-supplementary/Supplementary File 2/057A.jpg
- cancers-3154863-supplementary/Supplementary File 2/057B.jpg
- cancers-3154863-supplementary/Supplementary File 2/057C.jpg
- cancers-3154863-supplementary/Supplementary File 2/058A.jpg
- cancers-3154863-supplementary/Supplementary File 2/058B.jpg
- cancers-3154863-supplementary/Supplementary File 2/058C.jpg
- cancers-3154863-supplementary/Supplementary File 2/059A.jpg
- cancers-3154863-supplementary/Supplementary File 2/059B.jpg
- cancers-3154863-supplementary/Supplementary File 2/059C.jpg
- cancers-3154863-supplementary/Supplementary File 2/060A.jpg
- cancers-3154863-supplementary/Supplementary File 2/060B.jpg
- cancers-3154863-supplementary/Supplementary File 2/060C.jpg
- cancers-3154863-supplementary/Supplementary File 2/061A.jpg
- cancers-3154863-supplementary/Supplementary File 2/061B.jpg
- cancers-3154863-supplementary/Supplementary File 2/061C.jpg
- cancers-3154863-supplementary/Supplementary File 2/062A.jpg
- cancers-3154863-supplementary/Supplementary File 2/062B.jpg
- cancers-3154863-supplementary/Supplementary File 2/062C.jpg
- cancers-3154863-supplementary/Supplementary File 2/063A.jpg
- cancers-3154863-supplementary/Supplementary File 2/063B.jpg
- cancers-3154863-supplementary/Supplementary File 2/063C.jpg
- cancers-3154863-supplementary/Supplementary File 2/064A.jpg
- cancers-3154863-supplementary/Supplementary File 2/064B.jpg
- cancers-3154863-supplementary/Supplementary File 2/064C.jpg
- cancers-3154863-supplementary/Supplementary File 2/065A.jpg
- cancers-3154863-supplementary/Supplementary File 2/065B.jpg
- cancers-3154863-supplementary/Supplementary File 2/065C.jpg
- cancers-3154863-supplementary/Supplementary File 2/066A.jpg
- cancers-3154863-supplementary/Supplementary File 2/066B.jpg
- cancers-3154863-supplementary/Supplementary File 2/066C.jpg
- cancers-3154863-supplementary/Supplementary File 2/067A.jpg
- cancers-3154863-supplementary/Supplementary File 2/067B.jpg
- cancers-3154863-supplementary/Supplementary File 2/067C.jpg
- cancers-3154863-supplementary/Supplementary File 2/068A.jpg
- cancers-3154863-supplementary/Supplementary File 2/068B.jpg
- cancers-3154863-supplementary/Supplementary File 2/068C.jpg
- cancers-3154863-supplementary/Supplementary File 2/069A.jpg
- cancers-3154863-supplementary/Supplementary File 2/069B.jpg
- cancers-3154863-supplementary/Supplementary File 2/069C.jpg
- cancers-3154863-supplementary/Supplementary File 2/070A.jpg
- cancers-3154863-supplementary/Supplementary File 2/070B.jpg
- cancers-3154863-supplementary/Supplementary File 2/070C.jpg
- cancers-3154863-supplementary/Supplementary File 2/071A.jpg
- cancers-3154863-supplementary/Supplementary File 2/071B.jpg
- cancers-3154863-supplementary/Supplementary File 2/071C.jpg
- cancers-3154863-supplementary/Supplementary File 2/072A.jpg
- cancers-3154863-supplementary/Supplementary File 2/072B.jpg
- cancers-3154863-supplementary/Supplementary File 2/072C.jpg
- cancers-3154863-supplementary/Supplementary File 2/073A.jpg
- cancers-3154863-supplementary/Supplementary File 2/073B.jpg
- cancers-3154863-supplementary/Supplementary File 2/073C.jpg
- cancers-3154863-supplementary/Supplementary File 2/074A.jpg
- cancers-3154863-supplementary/Supplementary File 2/074B.jpg
- cancers-3154863-supplementary/Supplementary File 2/074C.jpg
- cancers-3154863-supplementary/Supplementary File 2/075A.jpg
- cancers-3154863-supplementary/Supplementary File 2/075B.jpg
- cancers-3154863-supplementary/Supplementary File 2/075C.jpg
- cancers-3154863-supplementary/Supplementary File 2/076A.jpg
- cancers-3154863-supplementary/Supplementary File 2/076B.jpg
- cancers-3154863-supplementary/Supplementary File 2/076C.jpg
- cancers-3154863-supplementary/Supplementary File 2/077A.jpg
- cancers-3154863-supplementary/Supplementary File 2/077B.jpg
- cancers-3154863-supplementary/Supplementary File 2/077C.jpg
- cancers-3154863-supplementary/Supplementary File 2/078A.jpg
- cancers-3154863-supplementary/Supplementary File 2/078B.jpg
- cancers-3154863-supplementary/Supplementary File 2/078C.jpg
- cancers-3154863-supplementary/Supplementary File 2/StudyTable.mat
